# Supplementary material for: Assessment of recommended approaches for containment and safe handling of human excreta in emergency settings
Source: PLoS One. 2018 Jul 26;13(7):e0201344. doi: 10.1371/journal.pone.0201344 (PMC6062132; doi:10.1371/journal.pone.0201344)
Supplement: S7 File — (XLSX) [file pone.0201344.s007.xlsx]

## Sheet: Microbiological raw data
Disinfectant	Contact time	Mixing treatment	Excreta Matrix	Initial FC	Initial IE	Initial SOMPH	Initial F+PH	Initial GB124PH	Surviving FC	Surviving IE	Surviving SOMPH	Surviving F+PH	Surviving GB124PH
HTH	15 minutes	Mixed	Fecal matrix 0%	93000	21833	36667	21667	40000	0	0	0	0	1
HTH	30 minutes	Mixed	Fecal matrix 0%	93000	21833	36667	21667	40000	0	0	0	0	0
NaDCC	15 minutes	Mixed	Fecal matrix 0%	93000	21833	36667	21667	40000	0	0	0	0	0
NaDCC	30 minutes	Mixed	Fecal matrix 0%	93000	21833	36667	21667	40000	0	0	0	0	0
Bleach	15 minutes	Mixed	Fecal matrix 0%	93000	21833	36667	21667	40000	0	0	0	0	0
Bleach	30 minutes	Mixed	Fecal matrix 0%	93000	21833	36667	21667	40000	0	0	0	0	0
Lime 10%	15 minutes	Mixed	Fecal matrix 0%	151000	17850	430833	53333	138000	0	0	0	0	0
Lime 10%	30 minutes	Mixed	Fecal matrix 0%	151000	17850	430833	53333	138000	1	1	1	0	0
Lime 20%	15 minutes	Mixed	Fecal matrix 0%	151000	17850	430833	53333	138000	0	1	0	0	0
Lime 20%	30 minutes	Mixed	Fecal matrix 0%	151000	17850	430833	53333	138000	0	2	0	0	0
Lime 30%	15 minutes	Mixed	Fecal matrix 0%	151000	17850	430833	53333	138000	0	1	0	0	0
Lime 30%	30 minutes	Mixed	Fecal matrix 0%	151000	17850	430833	53333	138000	0	1	0	0	0
HTH	15 minutes	Mixed	Fecal matrix 0%	45333	30667	716667	536667	505000	0	0	0	5	0
HTH	30 minutes	Mixed	Fecal matrix 0%	45333	30667	716667	536667	505000	0	0	0	5	0
NaDCC	15 minutes	Mixed	Fecal matrix 0%	45333	30667	716667	536667	505000	0	0	0	5	0
NaDCC	30 minutes	Mixed	Fecal matrix 0%	45333	30667	716667	536667	505000	0	0	0	5	0
Bleach	15 minutes	Mixed	Fecal matrix 0%	45333	30667	716667	536667	505000	0	0	0	5	0
Bleach	30 minutes	Mixed	Fecal matrix 0%	45333	30667	716667	536667	505000	0	0	0	0	0
Lime 10%	15 minutes	Mixed	Fecal matrix 0%	45333	30667	716667	536667	505000	0	4	2	0	0
Lime 10%	30 minutes	Mixed	Fecal matrix 0%	45333	30667	716667	536667	505000	0	7	1	0	0
Lime 20%	15 minutes	Mixed	Fecal matrix 0%	45333	30667	716667	536667	505000	0	2	1	0	0
Lime 20%	30 minutes	Mixed	Fecal matrix 0%	45333	30667	716667	536667	505000	0	4	1	0	0
Lime 30%	15 minutes	Mixed	Fecal matrix 0%	45333	30667	716667	536667	505000	0	3	1	0	0
Lime 30%	30 minutes	Mixed	Fecal matrix 0%	45333	30667	716667	536667	505000	0	1	0	0	0
HTH	15 minutes	Mixed	Fecal matrix 0%	56167	34500	15167	279167	272500	0	0	0	3	0
HTH	30 minutes	Mixed	Fecal matrix 0%	56167	34500	15167	279167	272500	0	0	0	3	0
NaDCC	15 minutes	Mixed	Fecal matrix 0%	56167	34500	15167	279167	272500	0	0	0	3	0
NaDCC	30 minutes	Mixed	Fecal matrix 0%	56167	34500	15167	279167	272500	0	0	0	3	0
Bleach	15 minutes	Mixed	Fecal matrix 0%	56167	34500	15167	279167	272500	0	0	0	3	0
Bleach	30 minutes	Mixed	Fecal matrix 0%	56167	34500	15167	279167	272500	0	0	0	0	0
Lime 10%	15 minutes	Mixed	Fecal matrix 0%	56167	34500	15167	279167	272500	0	0	0	0	0
Lime 10%	30 minutes	Mixed	Fecal matrix 0%	56167	34500	15167	279167	272500	0	0	0	0	0
Lime 20%	15 minutes	Mixed	Fecal matrix 0%	56167	34500	15167	279167	272500	0	0	0	0	0
Lime 20%	30 minutes	Mixed	Fecal matrix 0%	56167	34500	15167	279167	272500	0	0	0	0	0
Lime 30%	15 minutes	Mixed	Fecal matrix 0%	56167	34500	15167	279167	272500	0	0	0	0	0
Lime 30%	30 minutes	Mixed	Fecal matrix 0%	56167	34500	15167	279167	272500	0	0	0	0	0
HTH	15 minutes	Not mixed	Fecal matrix 0%	93000	21833	36667	21667	40000	0	0	0	0	1
HTH	30 minutes	Not mixed	Fecal matrix 0%	93000	21833	36667	21667	40000	0	0	0	0	1
NaDCC	15 minutes	Not mixed	Fecal matrix 0%	93000	21833	36667	21667	40000	0	0	0	0	1
NaDCC	30 minutes	Not mixed	Fecal matrix 0%	93000	21833	36667	21667	40000	0	0	0	0	1
Bleach	15 minutes	Not mixed	Fecal matrix 0%	93000	21833	36667	21667	40000	0	0	0	0	1
Bleach	30 minutes	Not mixed	Fecal matrix 0%	93000	21833	36667	21667	40000	0	0	0	0	2
Lime 10%	15 minutes	Not mixed	Fecal matrix 0%	151000	17850	430833	53333	138000	0	0	0	0	0
Lime 10%	30 minutes	Not mixed	Fecal matrix 0%	151000	17850	430833	53333	138000	1	0	1	0	0
Lime 20%	15 minutes	Not mixed	Fecal matrix 0%	151000	17850	430833	53333	138000	1	1	0	0	0
Lime 20%	30 minutes	Not mixed	Fecal matrix 0%	151000	17850	430833	53333	138000	0	1	0	0	0
Lime 30%	15 minutes	Not mixed	Fecal matrix 0%	151000	17850	430833	53333	138000	0	1	0	0	0
Lime 30%	30 minutes	Not mixed	Fecal matrix 0%	151000	17850	430833	53333	138000	0	0	0	0	0
HTH	15 minutes	Not mixed	Fecal matrix 0%	76833	8667	27333	140667	610	0	0	0	0	0
HTH	30 minutes	Not mixed	Fecal matrix 0%	76833	8667	27333	140667	610	0	0	0	0	0
NaDCC	15 minutes	Not mixed	Fecal matrix 0%	76833	8667	27333	140667	610	0	0	0	0	0
NaDCC	30 minutes	Not mixed	Fecal matrix 0%	76833	8667	27333	140667	610	0	0	0	0	0
Bleach	15 minutes	Not mixed	Fecal matrix 0%	76833	8667	27333	140667	610	0	0	0	0	0
Bleach	30 minutes	Not mixed	Fecal matrix 0%	76833	8667	27333	140667	610	0	0	0	0	0
Lime 10%	15 minutes	Not mixed	Fecal matrix 0%	76833	8667	27333	140667	610	0	1	0	0	0
Lime 10%	30 minutes	Not mixed	Fecal matrix 0%	76833	8667	27333	140667	610	0	2	0	0	0
Lime 20%	15 minutes	Not mixed	Fecal matrix 0%	76833	8667	27333	140667	610	0	0	0	0	0
Lime 20%	30 minutes	Not mixed	Fecal matrix 0%	76833	8667	27333	140667	610	0	1	0	0	0
Lime 30%	15 minutes	Not mixed	Fecal matrix 0%	76833	8667	27333	140667	610	0	0	0	0	0
Lime 30%	30 minutes	Not mixed	Fecal matrix 0%	76833	8667	27333	140667	610	0	1	0	0	0
HTH	15 minutes	Not mixed	Fecal matrix 0%	25833	14333	31500	126833	495000	0	0	0	0	0
HTH	30 minutes	Not mixed	Fecal matrix 0%	25833	14333	31500	126833	495000	0	0	0	0	0
NaDCC	15 minutes	Not mixed	Fecal matrix 0%	25833	14333	31500	126833	495000	0	0	0	0	0
NaDCC	30 minutes	Not mixed	Fecal matrix 0%	25833	14333	31500	126833	495000	0	0	0	0	0
Bleach	15 minutes	Not mixed	Fecal matrix 0%	25833	14333	31500	126833	495000	0	0	0	0	0
Bleach	30 minutes	Not mixed	Fecal matrix 0%	25833	14333	31500	126833	495000	0	0	0	0	0
Lime 10%	15 minutes	Not mixed	Fecal matrix 0%	25833	14333	31500	126833	495000	0	0	0	0	0
Lime 10%	30 minutes	Not mixed	Fecal matrix 0%	25833	14333	31500	126833	495000	0	0	0	0	0
Lime 20%	15 minutes	Not mixed	Fecal matrix 0%	25833	14333	31500	126833	495000	0	0	0	0	0
Lime 20%	30 minutes	Not mixed	Fecal matrix 0%	25833	14333	31500	126833	495000	0	0	0	0	0
Lime 30%	15 minutes	Not mixed	Fecal matrix 0%	25833	14333	31500	126833	495000	0	0	0	0	0
Lime 30%	30 minutes	Not mixed	Fecal matrix 0%	25833	14333	31500	126833	495000	0	0	0	0	0
HTH	15 minutes	Mixed	Fecal matrix 10%	76667	19000	5167	28833	17500	175	360	115	587	3857
HTH	30 minutes	Mixed	Fecal matrix 10%	76667	19000	5167	28833	17500	665	400	125	529	3586
NaDCC	15 minutes	Mixed	Fecal matrix 10%	76667	19000	5167	28833	17500	715	350	30	152	3586
NaDCC	30 minutes	Mixed	Fecal matrix 10%	76667	19000	5167	28833	17500	85	65	15	73	3300
Bleach	15 minutes	Mixed	Fecal matrix 10%	76667	19000	5167	28833	17500	1010	1025	325	529	6157
Bleach	30 minutes	Mixed	Fecal matrix 10%	76667	19000	5167	28833	17500	910	805	270	403	5714
Lime 10%	15 minutes	Mixed	Fecal matrix 10%	80667	49000	55000	28833	17500	0	35	1175	0	0
Lime 10%	30 minutes	Mixed	Fecal matrix 10%	80667	49000	55000	28833	17500	0	0	1050	0	0
Lime 20%	15 minutes	Mixed	Fecal matrix 10%	80667	49000	55000	28833	17500	0	5	235	0	0
Lime 20%	30 minutes	Mixed	Fecal matrix 10%	80667	49000	55000	28833	17500	0	0	390	0	0
Lime 30%	15 minutes	Mixed	Fecal matrix 10%	80667	49000	55000	28833	17500	0	0	55	0	0
Lime 30%	30 minutes	Mixed	Fecal matrix 10%	80667	49000	55000	28833	17500	0	0	195	0	0
HTH	15 minutes	Mixed	Fecal matrix 10%	241667	70667	313500	471667	1195000	1400	1350	1150	11200	270000
HTH	30 minutes	Mixed	Fecal matrix 10%	241667	70667	313500	471667	1195000	3005	1595	1165	10100	251000
NaDCC	15 minutes	Mixed	Fecal matrix 10%	241667	70667	313500	471667	1195000	2555	795	740	2900	251000
NaDCC	30 minutes	Mixed	Fecal matrix 10%	241667	70667	313500	471667	1195000	725	700	385	1400	231000
Bleach	15 minutes	Mixed	Fecal matrix 10%	241667	70667	313500	471667	1195000	1625	4300	2605	10100	431000
Bleach	30 minutes	Mixed	Fecal matrix 10%	241667	70667	313500	471667	1195000	2505	4500	2075	7700	400000
Lime 10%	15 minutes	Mixed	Fecal matrix 10%	241667	70667	313500	471667	1195000	25	865	6500	0	10
Lime 10%	30 minutes	Mixed	Fecal matrix 10%	241667	70667	313500	471667	1195000	10	445	2800	0	0
Lime 20%	15 minutes	Mixed	Fecal matrix 10%	241667	70667	313500	471667	1195000	5	15	2400	0	10
Lime 20%	30 minutes	Mixed	Fecal matrix 10%	241667	70667	313500	471667	1195000	0	15	1400	0	0
Lime 30%	15 minutes	Mixed	Fecal matrix 10%	241667	70667	313500	471667	1195000	10	0	355	0	20
Lime 30%	30 minutes	Mixed	Fecal matrix 10%	241667	70667	313500	471667	1195000	5	0	360	0	0
HTH	15 minutes	Mixed	Fecal matrix 10%	263333	50833	20833	250250	606250	880	505	100	5893	136929
HTH	30 minutes	Mixed	Fecal matrix 10%	263333	50833	20833	250250	606250	2650	530	550	5315	127293
NaDCC	15 minutes	Mixed	Fecal matrix 10%	263333	50833	20833	250250	606250	430	540	100	1526	127293
NaDCC	30 minutes	Mixed	Fecal matrix 10%	263333	50833	20833	250250	606250	375	145	0	737	117150
Bleach	15 minutes	Mixed	Fecal matrix 10%	263333	50833	20833	250250	606250	7400	1870	200	5315	218579
Bleach	30 minutes	Mixed	Fecal matrix 10%	263333	50833	20833	250250	606250	3800	2280	100	4052	202857
Lime 10%	15 minutes	Mixed	Fecal matrix 10%	263333	50833	20833	250250	606250	5	55	6300	0	5
Lime 10%	30 minutes	Mixed	Fecal matrix 10%	263333	50833	20833	250250	606250	0	65	4650	0	0
Lime 20%	15 minutes	Mixed	Fecal matrix 10%	263333	50833	20833	250250	606250	0	0	1450	0	5
Lime 20%	30 minutes	Mixed	Fecal matrix 10%	263333	50833	20833	250250	606250	0	55	900	0	0
Lime 30%	15 minutes	Mixed	Fecal matrix 10%	263333	50833	20833	250250	606250	0	5	300	0	10
Lime 30%	30 minutes	Mixed	Fecal matrix 10%	263333	50833	20833	250250	606250	0	60	500	0	0
HTH	15 minutes	Not mixed	Fecal matrix 10%	76667	19000	5167	28833	17500	20	285	140	823	5740
HTH	30 minutes	Not mixed	Fecal matrix 10%	76667	19000	5167	28833	17500	50	50	50	254	4819
NaDCC	15 minutes	Not mixed	Fecal matrix 10%	76667	19000	5167	28833	17500	225	1675	210	92	4146
NaDCC	30 minutes	Not mixed	Fecal matrix 10%	76667	19000	5167	28833	17500	980	605	50	300	4039
Bleach	15 minutes	Not mixed	Fecal matrix 10%	76667	19000	5167	28833	17500	5000	2590	850	431	7441
Bleach	30 minutes	Not mixed	Fecal matrix 10%	76667	19000	5167	28833	17500	5000	2385	500	269	5740
Lime 10%	15 minutes	Not mixed	Fecal matrix 10%	76667	19000	5167	28833	17500	0	2520	1900	0	0
Lime 10%	30 minutes	Not mixed	Fecal matrix 10%	76667	19000	5167	28833	17500	0	125	1170	0	0
Lime 20%	15 minutes	Not mixed	Fecal matrix 10%	76667	19000	5167	28833	17500	0	550	855	0	0
Lime 20%	30 minutes	Not mixed	Fecal matrix 10%	76667	19000	5167	28833	17500	0	0	200	0	0
Lime 30%	15 minutes	Not mixed	Fecal matrix 10%	76667	19000	5167	28833	17500	0	0	175	0	0
Lime 30%	30 minutes	Not mixed	Fecal matrix 10%	76667	19000	5167	28833	17500	0	0	65	0	0
HTH	15 minutes	Not mixed	Fecal matrix 10%	33167	21500	137167	166333	1680000	925	1150	110	5350	405000
HTH	30 minutes	Not mixed	Fecal matrix 10%	33167	21500	137167	166333	1680000	80	50	0	1650	340000
NaDCC	15 minutes	Not mixed	Fecal matrix 10%	33167	21500	137167	166333	1680000	80	575	60	600	292500
NaDCC	30 minutes	Not mixed	Fecal matrix 10%	33167	21500	137167	166333	1680000	10	40	20	1950	285000
Bleach	15 minutes	Not mixed	Fecal matrix 10%	33167	21500	137167	166333	1680000	260	820	20	2800	525000
Bleach	30 minutes	Not mixed	Fecal matrix 10%	33167	21500	137167	166333	1680000	200	290	0	1750	405000
Lime 10%	15 minutes	Not mixed	Fecal matrix 10%	33167	21500	137167	166333	1680000	0	750	9000	0	0
Lime 10%	30 minutes	Not mixed	Fecal matrix 10%	33167	21500	137167	166333	1680000	5	40	2500	0	0
Lime 20%	15 minutes	Not mixed	Fecal matrix 10%	33167	21500	137167	166333	1680000	5	285	3250	0	0
Lime 20%	30 minutes	Not mixed	Fecal matrix 10%	33167	21500	137167	166333	1680000	10	15	1150	0	0
Lime 30%	15 minutes	Not mixed	Fecal matrix 10%	33167	21500	137167	166333	1680000	5	45	2750	0	0
Lime 30%	30 minutes	Not mixed	Fecal matrix 10%	33167	21500	137167	166333	1680000	5	0	600	0	0
HTH	15 minutes	Not mixed	Fecal matrix 10%	78833	35000	29000	97583	848750	2500	5800	11150	3087	205370
HTH	30 minutes	Not mixed	Fecal matrix 10%	78833	35000	29000	97583	848750	165	320	2100	952	172409
NaDCC	15 minutes	Not mixed	Fecal matrix 10%	78833	35000	29000	97583	848750	595	4100	8900	346	148323
NaDCC	30 minutes	Not mixed	Fecal matrix 10%	78833	35000	29000	97583	848750	90	40	1900	1125	144520
Bleach	15 minutes	Not mixed	Fecal matrix 10%	78833	35000	29000	97583	848750	1600	4000	7050	1615	266220
Bleach	30 minutes	Not mixed	Fecal matrix 10%	78833	35000	29000	97583	848750	600	415	3400	1010	205370
Lime 10%	15 minutes	Not mixed	Fecal matrix 10%	78833	35000	29000	97583	848750	0	3200	12200	0	0
Lime 10%	30 minutes	Not mixed	Fecal matrix 10%	78833	35000	29000	97583	848750	0	995	8200	0	0
Lime 20%	15 minutes	Not mixed	Fecal matrix 10%	78833	35000	29000	97583	848750	0	790	5300	0	0
Lime 20%	30 minutes	Not mixed	Fecal matrix 10%	78833	35000	29000	97583	848750	5	115	2200	0	0
Lime 30%	15 minutes	Not mixed	Fecal matrix 10%	78833	35000	29000	97583	848750	0	205	3265	0	0
Lime 30%	30 minutes	Not mixed	Fecal matrix 10%	78833	35000	29000	97583	848750	0	15	2440	0	0
HTH	15 minutes	Mixed	fecal matrix 20%	1691667	1116667	123333	557333	423333	2000	43000	2100	13500	203000
HTH	30 minutes	Mixed	fecal matrix 20%	1691667	1116667	123333	557333	423333	5700	32000	1550	6750	205000
NaDCC	15 minutes	Mixed	fecal matrix 20%	1691667	1116667	123333	557333	423333	1300	23000	2150	18000	201000
NaDCC	30 minutes	Mixed	fecal matrix 20%	1691667	1116667	123333	557333	423333	9300	92000	1350	19100	206000
Bleach	15 minutes	Mixed	fecal matrix 20%	1691667	1116667	123333	557333	423333	400	72000	1650	17500	250000
Bleach	30 minutes	Mixed	fecal matrix 20%	1691667	1116667	123333	557333	423333	10500	189000	1800	24000	250000
Lime 10%	15 minutes	Mixed	fecal matrix 20%	1691667	1116667	123333	557333	423333	225	945	415	0	5
Lime 10%	30 minutes	Mixed	fecal matrix 20%	1691667	1116667	123333	557333	423333	65	815	485	0	0
Lime 20%	15 minutes	Mixed	fecal matrix 20%	1691667	1116667	123333	557333	423333	60	305	150	0	10
Lime 20%	30 minutes	Mixed	fecal matrix 20%	1691667	1116667	123333	557333	423333	65	295	140	0	0
Lime 30%	15 minutes	Mixed	fecal matrix 20%	1691667	1116667	123333	557333	423333	30	85	115	0	10
Lime 30%	30 minutes	Mixed	fecal matrix 20%	1691667	1116667	123333	557333	423333	35	90	115	0	10
HTH	15 minutes	Mixed	fecal matrix 20%	141333	713333	230000	333333	2158333	700	5100	1350	16900	520000
HTH	30 minutes	Mixed	fecal matrix 20%	141333	713333	230000	333333	2158333	650	5000	300	10150	510000
NaDCC	15 minutes	Mixed	fecal matrix 20%	141333	713333	230000	333333	2158333	50	2150	450	9250	600000
NaDCC	30 minutes	Mixed	fecal matrix 20%	141333	713333	230000	333333	2158333	200	2350	150	5900	400000
Bleach	15 minutes	Mixed	fecal matrix 20%	141333	713333	230000	333333	2158333	100	3250	900	11000	430000
Bleach	30 minutes	Mixed	fecal matrix 20%	141333	713333	230000	333333	2158333	1000	9300	1800	9300	410000
Lime 10%	15 minutes	Mixed	fecal matrix 20%	141333	713333	230000	333333	2158333	5	325	13500	0	0
Lime 10%	30 minutes	Mixed	fecal matrix 20%	141333	713333	230000	333333	2158333	5	535	8250	0	0
Lime 20%	15 minutes	Mixed	fecal matrix 20%	141333	713333	230000	333333	2158333	5	90	4400	0	0
Lime 20%	30 minutes	Mixed	fecal matrix 20%	141333	713333	230000	333333	2158333	15	140	6450	0	0
Lime 30%	15 minutes	Mixed	fecal matrix 20%	141333	713333	230000	333333	2158333	0	65	1500	0	0
Lime 30%	30 minutes	Mixed	fecal matrix 20%	141333	713333	230000	333333	2158333	0	300	4300	0	0
HTH	15 minutes	Mixed	fecal matrix 20%	133500	82167	28167	445333	1290833	5500	2800	100	15200	361500
HTH	30 minutes	Mixed	fecal matrix 20%	133500	82167	28167	445333	1290833	2800	5000	250	8450	357500
NaDCC	15 minutes	Mixed	fecal matrix 20%	133500	82167	28167	445333	1290833	5800	3400	400	13625	400500
NaDCC	30 minutes	Mixed	fecal matrix 20%	133500	82167	28167	445333	1290833	2500	1600	100	12500	303000
Bleach	15 minutes	Mixed	fecal matrix 20%	133500	82167	28167	445333	1290833	9000	7000	1000	14250	340000
Bleach	30 minutes	Mixed	fecal matrix 20%	133500	82167	28167	445333	1290833	7000	5400	100	16650	330000
Lime 10%	15 minutes	Mixed	fecal matrix 20%	133500	82167	28167	445333	1290833	5	110	8600	0	3
Lime 10%	30 minutes	Mixed	fecal matrix 20%	133500	82167	28167	445333	1290833	5	95	6650	0	0
Lime 20%	15 minutes	Mixed	fecal matrix 20%	133500	82167	28167	445333	1290833	15	5	1950	0	5
Lime 20%	30 minutes	Mixed	fecal matrix 20%	133500	82167	28167	445333	1290833	10	5	1200	0	0
Lime 30%	15 minutes	Mixed	fecal matrix 20%	133500	82167	28167	445333	1290833	0	5	50	0	5
Lime 30%	30 minutes	Mixed	fecal matrix 20%	133500	82167	28167	445333	1290833	5	0	150	0	5
HTH	15 minutes	Not mixed	fecal matrix 20%	28333	68333	69500	67000	430000	2265	16000	14578	10675	81000
HTH	30 minutes	Not mixed	fecal matrix 20%	28333	68333	69500	67000	430000	1245	4950	8933	5180	64750
NaDCC	15 minutes	Not mixed	fecal matrix 20%	28333	68333	69500	67000	430000	7643	16600	11785	9850	75250
NaDCC	30 minutes	Not mixed	fecal matrix 20%	28333	68333	69500	67000	430000	223	3085	4000	2110	35010
Bleach	15 minutes	Not mixed	fecal matrix 20%	28333	68333	69500	67000	430000	653	14100	9615	2640	34750
Bleach	30 minutes	Not mixed	fecal matrix 20%	28333	68333	69500	67000	430000	110	6825	2503	1275	35250
Lime 10%	15 minutes	Not mixed	fecal matrix 20%	28333	68333	69500	67000	430000	1750	10360	15450	6750	35000
Lime 10%	30 minutes	Not mixed	fecal matrix 20%	28333	68333	69500	67000	430000	1200	2785	9200	2130	30000
Lime 20%	15 minutes	Not mixed	fecal matrix 20%	28333	68333	69500	67000	430000	7500	8850	11775	4300	30000
Lime 20%	30 minutes	Not mixed	fecal matrix 20%	28333	68333	69500	67000	430000	220	2850	4000	10	10
Lime 30%	15 minutes	Not mixed	fecal matrix 20%	28333	68333	69500	67000	430000	515	11603	11825	190	12000
Lime 30%	30 minutes	Not mixed	fecal matrix 20%	28333	68333	69500	67000	430000	80	6150	2500	0	0
HTH	15 minutes	Not mixed	fecal matrix 20%	22667	85833	90500	112000	253333	1030	11400	155	7850	92000
HTH	30 minutes	Not mixed	fecal matrix 20%	22667	85833	90500	112000	253333	90	4400	65	6100	69500
NaDCC	15 minutes	Not mixed	fecal matrix 20%	22667	85833	90500	112000	253333	285	15500	70	11100	90500
NaDCC	30 minutes	Not mixed	fecal matrix 20%	22667	85833	90500	112000	253333	5	470	0	4200	70000
Bleach	15 minutes	Not mixed	fecal matrix 20%	22667	85833	90500	112000	253333	275	5100	30	4900	45500
Bleach	30 minutes	Not mixed	fecal matrix 20%	22667	85833	90500	112000	253333	70	1350	5	2550	70500
Lime 10%	15 minutes	Not mixed	fecal matrix 20%	22667	85833	90500	112000	253333	0	120	1900	0	0
Lime 10%	30 minutes	Not mixed	fecal matrix 20%	22667	85833	90500	112000	253333	0	70	600	0	0
Lime 20%	15 minutes	Not mixed	fecal matrix 20%	22667	85833	90500	112000	253333	0	0	50	0	0
Lime 20%	30 minutes	Not mixed	fecal matrix 20%	22667	85833	90500	112000	253333	0	0	0	0	0
Lime 30%	15 minutes	Not mixed	fecal matrix 20%	22667	85833	90500	112000	253333	0	105	4450	0	0
Lime 30%	30 minutes	Not mixed	fecal matrix 20%	22667	85833	90500	112000	253333	10	0	0	0	0
HTH	15 minutes	Not mixed	fecal matrix 20%	34000	50833	48500	22000	606667	17500	16050	14700	14000	215500
HTH	30 minutes	Not mixed	fecal matrix 20%	34000	50833	48500	22000	606667	3550	5800	4900	2050	172500
NaDCC	15 minutes	Not mixed	fecal matrix 20%	34000	50833	48500	22000	606667	7000	10150	9800	8000	210500
NaDCC	30 minutes	Not mixed	fecal matrix 20%	34000	50833	48500	22000	606667	1500	6300	4200	2900	160000
Bleach	15 minutes	Not mixed	fecal matrix 20%	34000	50833	48500	22000	606667	12000	11200	9200	10100	182500
Bleach	30 minutes	Not mixed	fecal matrix 20%	34000	50833	48500	22000	606667	8150	9000	8100	3650	268500
Lime 10%	15 minutes	Not mixed	fecal matrix 20%	34000	50833	48500	22000	606667	3500	20600	29000	13500	70000
Lime 10%	30 minutes	Not mixed	fecal matrix 20%	34000	50833	48500	22000	606667	2400	5500	17800	4260	60000
Lime 20%	15 minutes	Not mixed	fecal matrix 20%	34000	50833	48500	22000	606667	15000	17700	23500	8600	60000
Lime 20%	30 minutes	Not mixed	fecal matrix 20%	34000	50833	48500	22000	606667	440	5700	8000	20	20
Lime 30%	15 minutes	Not mixed	fecal matrix 20%	34000	50833	48500	22000	606667	1030	23100	19200	380	24000
Lime 30%	30 minutes	Not mixed	fecal matrix 20%	34000	50833	48500	22000	606667	150	12300	5000	0	0

## Sheet: Chlorine demand raw data
		Chlorine demand
Disinfectant	Contact time	Excreta matrix 0%	Excreta matrix 10%	Excreta matrix 20%
HTH	15 minutes	306	2.2	1.9
HTH	30 minutes	280	2.1	1.5
HTH	15 minutes	224	1.6	1.8
HTH	30 minutes	220	1.5	1.2
HTH	15 minutes	130	3	1
HTH	30 minutes	112	1.6	0.8
HTH	15 minutes	81	2	0.8
HTH	30 minutes	83	1	0.7
HTH	15 minutes	300	2.6	0
HTH	30 minutes	240	0	0
HTH	15 minutes	240	2.5	0.4
HTH	30 minutes	190	0.5	0.8
NaDCC	15 minutes	300	2.3	1.2
NaDCC	30 minutes	270	2	1.3
NaDCC	15 minutes	178	1.8	1
NaDCC	30 minutes	176	1.9	1.1
NaDCC	15 minutes	130	3.2	1
NaDCC	30 minutes	110	1.6	1.1
NaDCC	15 minutes	310	3	1
NaDCC	30 minutes	280	2	1.1
NaDCC	15 minutes	340	0.8	0
NaDCC	30 minutes	282	1.1	0
NaDCC	15 minutes	190	1	1
NaDCC	30 minutes	140	1.1	0.7
Bleach	15 minutes	300	1.7	1
Bleach	30 minutes	259	1.6	1.2
Bleach	15 minutes	119	1.2	1
Bleach	30 minutes	110	1.1	0.8
Bleach	15 minutes	133	3.6	1.5
Bleach	30 minutes	100	1.8	1.6
Bleach	15 minutes	260	2	0.8
Bleach	30 minutes	250	1	0.6
Bleach	15 minutes	300	2.1	0
Bleach	30 minutes	340	2.4	0
Bleach	15 minutes	140	1.8	0.3
Bleach	30 minutes	170	2.2	0.6

## Sheet: pH raw data
Disinfectant	Contact time	Mixing treatment	Excreta matrix	pH	PH control
HTH	15 minutes	Mixed	Fecal matrix 0%	6.46	7.93
HTH	30 minutes	Mixed	Fecal matrix 0%	6.44	7.93
NaDCC	15 minutes	Mixed	Fecal matrix 0%	5.89	7.93
NaDCC	30 minutes	Mixed	Fecal matrix 0%	5.87	7.93
Bleach	15 minutes	Mixed	Fecal matrix 0%	6.07	7.93
Bleach	30 minutes	Mixed	Fecal matrix 0%	6.06	7.93
Lime 10%	15 minutes	Mixed	Fecal matrix 0%	12.85	7.93
Lime 10%	30 minutes	Mixed	Fecal matrix 0%	12.89	7.93
Lime 20%	15 minutes	Mixed	Fecal matrix 0%	12.92	7.93
Lime 20%	30 minutes	Mixed	Fecal matrix 0%	12.93	7.93
Lime 30%	15 minutes	Mixed	Fecal matrix 0%	12.92	7.93
Lime 30%	30 minutes	Mixed	Fecal matrix 0%	12.94	7.93
HTH	15 minutes	Mixed	Fecal matrix 0%	6.22	7.78
HTH	30 minutes	Mixed	Fecal matrix 0%	6.18	7.78
NaDCC	15 minutes	Mixed	Fecal matrix 0%	5.81	7.78
NaDCC	30 minutes	Mixed	Fecal matrix 0%	5.81	7.78
Bleach	15 minutes	Mixed	Fecal matrix 0%	6	7.78
Bleach	30 minutes	Mixed	Fecal matrix 0%	6.01	7.78
Lime 10%	15 minutes	Mixed	Fecal matrix 0%	13.3	7.78
Lime 10%	30 minutes	Mixed	Fecal matrix 0%	13.32	7.78
Lime 20%	15 minutes	Mixed	Fecal matrix 0%	13.35	7.78
Lime 20%	30 minutes	Mixed	Fecal matrix 0%	13.38	7.78
Lime 30%	15 minutes	Mixed	Fecal matrix 0%	13.38	7.78
Lime 30%	30 minutes	Mixed	Fecal matrix 0%	13.35	7.78
HTH	15 minutes	Mixed	Fecal matrix 0%	5.93	7.7
HTH	30 minutes	Mixed	Fecal matrix 0%	5.92	7.6
NaDCC	15 minutes	Mixed	Fecal matrix 0%	6.09	7.7
NaDCC	30 minutes	Mixed	Fecal matrix 0%	6	7.6
Bleach	15 minutes	Mixed	Fecal matrix 0%	8.04	7.7
Bleach	30 minutes	Mixed	Fecal matrix 0%	8	7.6
Lime 10%	15 minutes	Mixed	Fecal matrix 0%	12.57	7.7
Lime 10%	30 minutes	Mixed	Fecal matrix 0%	12.59	7.6
Lime 20%	15 minutes	Mixed	Fecal matrix 0%	12.66	7.7
Lime 20%	30 minutes	Mixed	Fecal matrix 0%	12.67	7.6
Lime 30%	15 minutes	Mixed	Fecal matrix 0%	12.68	7.7
Lime 30%	30 minutes	Mixed	Fecal matrix 0%	12.69	7.6
HTH	15 minutes	Not mixed	Fecal matrix 0%	5.93	7.91
HTH	30 minutes	Not mixed	Fecal matrix 0%	5.8	7.93
NaDCC	15 minutes	Not mixed	Fecal matrix 0%	6	7.91
NaDCC	30 minutes	Not mixed	Fecal matrix 0%	6	7.93
Bleach	15 minutes	Not mixed	Fecal matrix 0%	8	7.91
Bleach	30 minutes	Not mixed	Fecal matrix 0%	8.1	7.93
Lime 10%	15 minutes	Not mixed	Fecal matrix 0%	12.9	7.91
Lime 10%	30 minutes	Not mixed	Fecal matrix 0%	12.91	7.93
Lime 20%	15 minutes	Not mixed	Fecal matrix 0%	12.92	7.91
Lime 20%	30 minutes	Not mixed	Fecal matrix 0%	12.92	7.93
Lime 30%	15 minutes	Not mixed	Fecal matrix 0%	12.92	7.91
Lime 30%	30 minutes	Not mixed	Fecal matrix 0%	12.94	7.93
HTH	15 minutes	Not mixed	Fecal matrix 0%	5.93	6.94
HTH	30 minutes	Not mixed	Fecal matrix 0%	5.91	7.02
NaDCC	15 minutes	Not mixed	Fecal matrix 0%	6.09	6.94
NaDCC	30 minutes	Not mixed	Fecal matrix 0%	5.8	7.02
Bleach	15 minutes	Not mixed	Fecal matrix 0%	8	6.94
Bleach	30 minutes	Not mixed	Fecal matrix 0%	7.6	7.02
Lime 10%	15 minutes	Not mixed	Fecal matrix 0%	12.6	6.94
Lime 10%	30 minutes	Not mixed	Fecal matrix 0%	12.75	7.02
Lime 20%	15 minutes	Not mixed	Fecal matrix 0%	12.91	6.94
Lime 20%	30 minutes	Not mixed	Fecal matrix 0%	12.88	7.02
Lime 30%	15 minutes	Not mixed	Fecal matrix 0%	13.01	6.94
Lime 30%	30 minutes	Not mixed	Fecal matrix 0%	12.91	7.02
HTH	15 minutes	Not mixed	Fecal matrix 0%	5.9	6.76
HTH	30 minutes	Not mixed	Fecal matrix 0%	5.8	6.6
NaDCC	15 minutes	Not mixed	Fecal matrix 0%	6.1	6.76
NaDCC	30 minutes	Not mixed	Fecal matrix 0%	5.7	6.6
Bleach	15 minutes	Not mixed	Fecal matrix 0%	7.5	6.76
Bleach	30 minutes	Not mixed	Fecal matrix 0%	7.6	6.6
Lime 10%	15 minutes	Not mixed	Fecal matrix 0%	12.5	6.76
Lime 10%	30 minutes	Not mixed	Fecal matrix 0%	12.75	6.6
Lime 20%	15 minutes	Not mixed	Fecal matrix 0%	12.77	6.76
Lime 20%	30 minutes	Not mixed	Fecal matrix 0%	12.82	6.6
Lime 30%	15 minutes	Not mixed	Fecal matrix 0%	12.82	6.76
Lime 30%	30 minutes	Not mixed	Fecal matrix 0%	12.84	6.6
HTH	15 minutes	Mixed	Fecal matrix 10%	6.79	7.26
HTH	30 minutes	Mixed	Fecal matrix 10%	6.77	7.04
NaDCC	15 minutes	Mixed	Fecal matrix 10%	6.11	7.26
NaDCC	30 minutes	Mixed	Fecal matrix 10%	6	7.04
Bleach	15 minutes	Mixed	Fecal matrix 10%	6.3	7.26
Bleach	30 minutes	Mixed	Fecal matrix 10%	6.4	7.04
Lime 10%	15 minutes	Mixed	Fecal matrix 10%	12	7.26
Lime 10%	30 minutes	Mixed	Fecal matrix 10%	12.22	7.04
Lime 20%	15 minutes	Mixed	Fecal matrix 10%	12.46	7.26
Lime 20%	30 minutes	Mixed	Fecal matrix 10%	12.61	7.04
Lime 30%	15 minutes	Mixed	Fecal matrix 10%	12.72	7.26
Lime 30%	30 minutes	Mixed	Fecal matrix 10%	12.73	7.04
HTH	15 minutes	Mixed	Fecal matrix 10%	5.87	6.45
HTH	30 minutes	Mixed	Fecal matrix 10%	5.8	6.59
NaDCC	15 minutes	Mixed	Fecal matrix 10%	5.84	6.45
NaDCC	30 minutes	Mixed	Fecal matrix 10%	5.7	6.59
Bleach	15 minutes	Mixed	Fecal matrix 10%	6.37	6.45
Bleach	30 minutes	Mixed	Fecal matrix 10%	6.4	6.59
Lime 10%	15 minutes	Mixed	Fecal matrix 10%	12.8	6.45
Lime 10%	30 minutes	Mixed	Fecal matrix 10%	12.66	6.59
Lime 20%	15 minutes	Mixed	Fecal matrix 10%	12.93	6.45
Lime 20%	30 minutes	Mixed	Fecal matrix 10%	12.8	6.59
Lime 30%	15 minutes	Mixed	Fecal matrix 10%	13.02	6.45
Lime 30%	30 minutes	Mixed	Fecal matrix 10%	12.83	6.59
HTH	15 minutes	Mixed	Fecal matrix 10%	5.85	6.64
HTH	30 minutes	Mixed	Fecal matrix 10%	5.85	6.8
NaDCC	15 minutes	Mixed	Fecal matrix 10%	5.7	6.64
NaDCC	30 minutes	Mixed	Fecal matrix 10%	5.7	6.8
Bleach	15 minutes	Mixed	Fecal matrix 10%	6.2	6.64
Bleach	30 minutes	Mixed	Fecal matrix 10%	6.2	6.8
Lime 10%	15 minutes	Mixed	Fecal matrix 10%	12.52	6.64
Lime 10%	30 minutes	Mixed	Fecal matrix 10%	11.8	6.8
Lime 20%	15 minutes	Mixed	Fecal matrix 10%	12.72	6.64
Lime 20%	30 minutes	Mixed	Fecal matrix 10%	12.29	6.8
Lime 30%	15 minutes	Mixed	Fecal matrix 10%	12.75	6.64
Lime 30%	30 minutes	Mixed	Fecal matrix 10%	12.7	6.8
HTH	15 minutes	Not mixed	Fecal matrix 10%	6.79	7.26
HTH	30 minutes	Not mixed	Fecal matrix 10%	6.77	7.26
NaDCC	15 minutes	Not mixed	Fecal matrix 10%	6.11	7.04
NaDCC	30 minutes	Not mixed	Fecal matrix 10%	6	7.04
Bleach	15 minutes	Not mixed	Fecal matrix 10%	6.9	7.05
Bleach	30 minutes	Not mixed	Fecal matrix 10%	7	7.05
Lime 10%	15 minutes	Not mixed	Fecal matrix 10%	12.36	7.26
Lime 10%	30 minutes	Not mixed	Fecal matrix 10%	12.27	7.26
Lime 20%	15 minutes	Not mixed	Fecal matrix 10%	12.72	7.04
Lime 20%	30 minutes	Not mixed	Fecal matrix 10%	12.67	7.04
Lime 30%	15 minutes	Not mixed	Fecal matrix 10%	12.84	7.05
Lime 30%	30 minutes	Not mixed	Fecal matrix 10%	12.83	7.05
HTH	15 minutes	Not mixed	Fecal matrix 10%	5.85	6.64
HTH	30 minutes	Not mixed	Fecal matrix 10%	5.85	6.8
NaDCC	15 minutes	Not mixed	Fecal matrix 10%	5.7	6.64
NaDCC	30 minutes	Not mixed	Fecal matrix 10%	5.7	6.8
Bleach	15 minutes	Not mixed	Fecal matrix 10%	6.2	6.64
Bleach	30 minutes	Not mixed	Fecal matrix 10%	6.2	6.8
Lime 10%	15 minutes	Not mixed	Fecal matrix 10%	12.52	6.64
Lime 10%	30 minutes	Not mixed	Fecal matrix 10%	11.8	6.8
Lime 20%	15 minutes	Not mixed	Fecal matrix 10%	12.72	6.64
Lime 20%	30 minutes	Not mixed	Fecal matrix 10%	12.29	6.8
Lime 30%	15 minutes	Not mixed	Fecal matrix 10%	12.75	6.64
Lime 30%	30 minutes	Not mixed	Fecal matrix 10%	12.7	6.8
HTH	15 minutes	Not mixed	Fecal matrix 10%	6.79	7.26
HTH	30 minutes	Not mixed	Fecal matrix 10%	6.77	7.26
NaDCC	15 minutes	Not mixed	Fecal matrix 10%	6.11	7.04
NaDCC	30 minutes	Not mixed	Fecal matrix 10%	6	7.04
Bleach	15 minutes	Not mixed	Fecal matrix 10%	6.9	7.05
Bleach	30 minutes	Not mixed	Fecal matrix 10%	7	7.05
Lime 10%	15 minutes	Not mixed	Fecal matrix 10%	12.36	7.26
Lime 10%	30 minutes	Not mixed	Fecal matrix 10%	12.27	7.26
Lime 20%	15 minutes	Not mixed	Fecal matrix 10%	12.72	7.04
Lime 20%	30 minutes	Not mixed	Fecal matrix 10%	12.67	7.04
Lime 30%	15 minutes	Not mixed	Fecal matrix 10%	12.84	7.05
Lime 30%	30 minutes	Not mixed	Fecal matrix 10%	12.83	7.05
HTH	15 minutes	Mixed	fecal matrix 20%	7.04	7.84
HTH	30 minutes	Mixed	fecal matrix 20%	7.05	7.84
NaDCC	15 minutes	Mixed	fecal matrix 20%	6.87	7.84
NaDCC	30 minutes	Mixed	fecal matrix 20%	6.85	7.84
Bleach	15 minutes	Mixed	fecal matrix 20%	7.55	7.84
Bleach	30 minutes	Mixed	fecal matrix 20%	7.57	7.84
Lime 10%	15 minutes	Mixed	fecal matrix 20%	12.91	7.84
Lime 10%	30 minutes	Mixed	fecal matrix 20%	12.92	7.84
Lime 20%	15 minutes	Mixed	fecal matrix 20%	12.97	7.84
Lime 20%	30 minutes	Mixed	fecal matrix 20%	12.95	7.84
Lime 30%	15 minutes	Mixed	fecal matrix 20%	13.01	7.84
Lime 30%	30 minutes	Mixed	fecal matrix 20%	13.02	7.84
HTH	15 minutes	Mixed	fecal matrix 20%	6.45	7.02
HTH	30 minutes	Mixed	fecal matrix 20%	6.46	7.02
NaDCC	15 minutes	Mixed	fecal matrix 20%	6.33	7.02
NaDCC	30 minutes	Mixed	fecal matrix 20%	6.32	7.02
Bleach	15 minutes	Mixed	fecal matrix 20%	6.76	7.02
Bleach	30 minutes	Mixed	fecal matrix 20%	6.75	7.02
Lime 10%	15 minutes	Mixed	fecal matrix 20%	12.5	7.02
Lime 10%	30 minutes	Mixed	fecal matrix 20%	12.56	7.02
Lime 20%	15 minutes	Mixed	fecal matrix 20%	13.24	7.02
Lime 20%	30 minutes	Mixed	fecal matrix 20%	13.26	7.02
Lime 30%	15 minutes	Mixed	fecal matrix 20%	13.07	7.02
Lime 30%	30 minutes	Mixed	fecal matrix 20%	13.12	7.02
HTH	15 minutes	Mixed	fecal matrix 20%	5.6	6.55
HTH	30 minutes	Mixed	fecal matrix 20%	5.61	6.56
NaDCC	15 minutes	Mixed	fecal matrix 20%	5.71	6.55
NaDCC	30 minutes	Mixed	fecal matrix 20%	5.72	6.56
Bleach	15 minutes	Mixed	fecal matrix 20%	6.1	6.55
Bleach	30 minutes	Mixed	fecal matrix 20%	6.2	6.56
Lime 10%	15 minutes	Mixed	fecal matrix 20%	12.73	6.46
Lime 10%	30 minutes	Mixed	fecal matrix 20%	12.43	6.43
Lime 20%	15 minutes	Mixed	fecal matrix 20%	12.95	6.46
Lime 20%	30 minutes	Mixed	fecal matrix 20%	12.75	6.43
Lime 30%	15 minutes	Mixed	fecal matrix 20%	12.96	6.46
Lime 30%	30 minutes	Mixed	fecal matrix 20%	12.79	6.43
HTH	15 minutes	Not mixed	fecal matrix 20%	7.09	7
HTH	30 minutes	Not mixed	fecal matrix 20%	7.1	7.2
NaDCC	15 minutes	Not mixed	fecal matrix 20%	7	7
NaDCC	30 minutes	Not mixed	fecal matrix 20%	6.8	7.2
Bleach	15 minutes	Not mixed	fecal matrix 20%	7.2	7
Bleach	30 minutes	Not mixed	fecal matrix 20%	7.5	7.2
Lime 10%	15 minutes	Not mixed	fecal matrix 20%	12.36	6.61
Lime 10%	30 minutes	Not mixed	fecal matrix 20%	11.51	5.89
Lime 20%	15 minutes	Not mixed	fecal matrix 20%	12.7	6.61
Lime 20%	30 minutes	Not mixed	fecal matrix 20%	12.63	5.89
Lime 30%	15 minutes	Not mixed	fecal matrix 20%	12.69	6.61
Lime 30%	30 minutes	Not mixed	fecal matrix 20%	12.65	5.89
HTH	15 minutes	Not mixed	fecal matrix 20%	5.8	6.5
HTH	30 minutes	Not mixed	fecal matrix 20%	5.8	6.5
NaDCC	15 minutes	Not mixed	fecal matrix 20%	6.2	6.5
NaDCC	30 minutes	Not mixed	fecal matrix 20%	6.17	6.5
Bleach	15 minutes	Not mixed	fecal matrix 20%	6.8	6.5
Bleach	30 minutes	Not mixed	fecal matrix 20%	6.8	6.5
Lime 10%	15 minutes	Not mixed	fecal matrix 20%	12.23	6.5
Lime 10%	30 minutes	Not mixed	fecal matrix 20%	12.23	6.5
Lime 20%	15 minutes	Not mixed	fecal matrix 20%	12.53	6.5
Lime 20%	30 minutes	Not mixed	fecal matrix 20%	12.53	6.5
Lime 30%	15 minutes	Not mixed	fecal matrix 20%	12.93	6.5
Lime 30%	30 minutes	Not mixed	fecal matrix 20%	12.93	6.5
HTH	15 minutes	Not mixed	fecal matrix 20%	5.7	6.48
HTH	30 minutes	Not mixed	fecal matrix 20%	5.7	6.49
NaDCC	15 minutes	Not mixed	fecal matrix 20%	5.56	6.48
NaDCC	30 minutes	Not mixed	fecal matrix 20%	5.58	6.49
Bleach	15 minutes	Not mixed	fecal matrix 20%	6.3	6.48
Bleach	30 minutes	Not mixed	fecal matrix 20%	6.3	6.49
Lime 10%	15 minutes	Not mixed	fecal matrix 20%	12.5	6.5
Lime 10%	30 minutes	Not mixed	fecal matrix 20%	12.5	6.5
Lime 20%	15 minutes	Not mixed	fecal matrix 20%	12.55	6.5
Lime 20%	30 minutes	Not mixed	fecal matrix 20%	12.58	6.5
Lime 30%	15 minutes	Not mixed	fecal matrix 20%	12.9	6.5
Lime 30%	30 minutes	Not mixed	fecal matrix 20%	12.9	6.5
